# Supplementary material for: Redescription and designation of a neotype for Caecum floridanum (Littorinimorpha, Truncatelloidea, Caecidae) with a characterization of the protoconch and growth stages
Source: Zookeys. 2016 Apr 27;(585):17–31. doi: 10.3897/zookeys.585.7646 (PMC4857036; doi:10.3897/zookeys.585.7646)
Supplement: XML Treatment for Caecum [file zookeys.585.7646-treatment1.xml]

<!DOCTYPE tp:taxon-treatment
  PUBLIC "-//TaxonX//DTD Taxonomic Treatment Publishing DTD v0 20100105//EN" "tax-treatment-NSO.dtd">
<tp:taxon-treatment xmlns:tp="http://www.plazi.org/taxpub"><tp:treatment-meta><kwd-group><label>Taxon classification</label><kwd><named-content content-type="kingdom">Animalia</named-content></kwd><kwd><named-content content-type="order">Littorinimorpha</named-content></kwd><kwd><named-content content-type="family">Caecidae</named-content></kwd></kwd-group><mixed-citation publication-type="journal"><person-group><name><surname>Lima</surname><given-names>Silvio Felipe Barbosa</given-names></name><name><surname>Christoffersen</surname><given-names>Martin Lindsey</given-names></name></person-group><article-title>Redescription and designation of a neotype for <italic><tp:taxon-name><tp:taxon-name-part taxon-name-part-type="genus">Caecum</tp:taxon-name-part> <tp:taxon-name-part taxon-name-part-type="species">floridanum</tp:taxon-name-part></tp:taxon-name></italic> (<tp:taxon-name><tp:taxon-name-part taxon-name-part-type="order">Littorinimorpha</tp:taxon-name-part></tp:taxon-name>, <tp:taxon-name><tp:taxon-name-part taxon-name-part-type="superfamily">Truncatelloidea</tp:taxon-name-part></tp:taxon-name>, <tp:taxon-name><tp:taxon-name-part taxon-name-part-type="family">Caecidae</tp:taxon-name-part></tp:taxon-name>) with a characterization of the protoconch and growth stages</article-title><source>Zookeys</source><day>27</day><month>4</month><year>2016</year><volume>2016</volume><issue>585</issue><fpage>17</fpage><lpage>31</lpage><pub-id pub-id-type="doi">10.3897/zookeys.585.7646</pub-id></mixed-citation></tp:treatment-meta><tp:nomenclature><tp:taxon-name>
              <tp:taxon-name-part taxon-name-part-type="genus">Caecum</tp:taxon-name-part>
            </tp:taxon-name><tp:taxon-authority>Fleming, 1813</tp:taxon-authority></tp:nomenclature><tp:treatment-sec sec-type="Type species"><title>Type species.</title><p>
              <italic><tp:taxon-name><tp:taxon-name-part taxon-name-part-type="genus">Dentalium</tp:taxon-name-part> <tp:taxon-name-part taxon-name-part-type="species">trachea</tp:taxon-name-part></tp:taxon-name></italic> Montagu, 1803 (by subsequent designation, <xref ref-type="bibr" rid="B13">Gray 1847</xref>: 203) from the Atlantic coasts of Europe, the Mediterranean Sea and northwestern Africa (<xref ref-type="bibr" rid="B39">Vannozzi et al. 2015</xref>).</p><!--PageBreak--></tp:treatment-sec><ref-list><ref id="B13"><mixed-citation xmlns:xlink="http://www.w3.org/1999/xlink" xlink:type="simple">
          <person-group><name name-style="western"><surname>Gray</surname><given-names>JE</given-names></name></person-group> (<year>1847</year>) <article-title>List of genera of recent <tp:taxon-name><tp:taxon-name-part taxon-name-part-type="phylum">Mollusca</tp:taxon-name-part></tp:taxon-name>, their synonyms and types.</article-title> <source>Proceedings of the Zoological Society of London</source> <volume>1847</volume>: <fpage>129</fpage>–<lpage>219</lpage>.</mixed-citation></ref><ref id="B39"><mixed-citation xmlns:xlink="http://www.w3.org/1999/xlink" xlink:type="simple">
          <person-group><name name-style="western"><surname>Vannozzi</surname><given-names>A</given-names></name><name name-style="western"><surname>Pizzini</surname><given-names>M</given-names></name><name name-style="western"><surname>Raines</surname><given-names>B</given-names></name></person-group> (<year>2015</year>) <article-title>Revision of South African <tp:taxon-name><tp:taxon-name-part taxon-name-part-type="family">Caecidae</tp:taxon-name-part></tp:taxon-name> (<tp:taxon-name><tp:taxon-name-part taxon-name-part-type="phylum">Mollusca</tp:taxon-name-part></tp:taxon-name>: <tp:taxon-name><tp:taxon-name-part taxon-name-part-type="class">Gastropoda</tp:taxon-name-part></tp:taxon-name>).</article-title> <source>African Invertebrates</source> <volume>56</volume>: <fpage>99</fpage>–<lpage>136</lpage>. doi: <ext-link xlink:type="simple" ext-link-type="doi" xlink:href="10.5733/afin.056.0109">10.5733/afin.056.0109</ext-link></mixed-citation></ref></ref-list></tp:taxon-treatment>
