# Supplementary material for: Redescription and designation of a neotype for Caecum floridanum (Littorinimorpha, Truncatelloidea, Caecidae) with a characterization of the protoconch and growth stages
Source: Zookeys. 2016 Apr 27;(585):17–31. doi: 10.3897/zookeys.585.7646 (PMC4857036; doi:10.3897/zookeys.585.7646)
Supplement: XML Treatment for Caecum floridanum [file zookeys.585.7646-treatment2.xml]

<!DOCTYPE tp:taxon-treatment
  PUBLIC "-//TaxonX//DTD Taxonomic Treatment Publishing DTD v0 20100105//EN" "tax-treatment-NSO.dtd">
<tp:taxon-treatment xmlns:tp="http://www.plazi.org/taxpub"><tp:treatment-meta><kwd-group><label>Taxon classification</label><kwd><named-content content-type="kingdom">Animalia</named-content></kwd><kwd><named-content content-type="order">Littorinimorpha</named-content></kwd><kwd><named-content content-type="family">Caecidae</named-content></kwd></kwd-group><mixed-citation publication-type="journal"><person-group><name><surname>Lima</surname><given-names>Silvio Felipe Barbosa</given-names></name><name><surname>Christoffersen</surname><given-names>Martin Lindsey</given-names></name></person-group><article-title>Redescription and designation of a neotype for <italic><tp:taxon-name><tp:taxon-name-part taxon-name-part-type="genus">Caecum</tp:taxon-name-part> <tp:taxon-name-part taxon-name-part-type="species">floridanum</tp:taxon-name-part></tp:taxon-name></italic> (<tp:taxon-name><tp:taxon-name-part taxon-name-part-type="order">Littorinimorpha</tp:taxon-name-part></tp:taxon-name>, <tp:taxon-name><tp:taxon-name-part taxon-name-part-type="superfamily">Truncatelloidea</tp:taxon-name-part></tp:taxon-name>, <tp:taxon-name><tp:taxon-name-part taxon-name-part-type="family">Caecidae</tp:taxon-name-part></tp:taxon-name>) with a characterization of the protoconch and growth stages</article-title><source>Zookeys</source><day>27</day><month>4</month><year>2016</year><volume>2016</volume><issue>585</issue><fpage>17</fpage><lpage>31</lpage><pub-id pub-id-type="doi">10.3897/zookeys.585.7646</pub-id></mixed-citation></tp:treatment-meta><tp:nomenclature><tp:taxon-name>
              <tp:taxon-name-part taxon-name-part-type="genus">Caecum</tp:taxon-name-part>
              <tp:taxon-name-part taxon-name-part-type="species">floridanum</tp:taxon-name-part>
            </tp:taxon-name><tp:taxon-authority>Stimpson, 1851</tp:taxon-authority><xref ref-type="fig" rid="F1">Figs 1</xref><xref ref-type="fig" rid="F2">, 2</xref><xref ref-type="fig" rid="F3">, 3</xref><xref ref-type="fig" rid="F4">, 4</xref><tp:nomenclature-citation-list><tp:nomenclature-citation><tp:taxon-name><tp:taxon-name-part taxon-name-part-type="genus">Caecum</tp:taxon-name-part> <tp:taxon-name-part taxon-name-part-type="species">floridanum</tp:taxon-name-part></tp:taxon-name><comment><xref ref-type="bibr" rid="B37">Stimpson 1851</xref>: 112 (Recent, Florida).</comment></tp:nomenclature-citation><tp:nomenclature-citation><tp:taxon-name><tp:taxon-name-part taxon-name-part-type="genus">Caecum</tp:taxon-name-part> <tp:taxon-name-part taxon-name-part-type="species">irregulare</tp:taxon-name-part></tp:taxon-name><comment><xref ref-type="bibr" rid="B11">Folin 1867</xref>: 47, pl. 3, fig. 6 (Bahia state, northeastern Brazil; syntype <named-content xmlns:xlink="http://www.w3.org/1999/xlink" content-type="dwc:institutional_code" xlink:type="simple">MNHN</named-content> 25729; Recent) – <xref ref-type="bibr" rid="B6">Dall (1892</xref>: 298), <xref ref-type="bibr" rid="B1">Abbott (1974</xref>: 92, fig. 874), <xref ref-type="bibr" rid="B31">Rios (1975</xref>: 40, pl. 11, fig. 142, <xref ref-type="bibr" rid="B32">1985</xref>: 44, pl. 17, fig. 199, <xref ref-type="bibr" rid="B33">1994</xref>: 57, pl. 18, fig. 211, <xref ref-type="bibr" rid="B35">2009</xref>: 98, fig. 237), <xref ref-type="bibr" rid="B8">Diaz and Puyana (1994</xref>: 141, pl. XLV, fig. 489), <xref ref-type="bibr" rid="B28">Redfern (2001</xref>: 41, pl. 20, fig. 174a–b) [Fig. <xref ref-type="fig" rid="F4">4D</xref>, type material].</comment></tp:nomenclature-citation><tp:nomenclature-citation><tp:taxon-name><tp:taxon-name-part taxon-name-part-type="genus">Caecum</tp:taxon-name-part> <tp:taxon-name-part taxon-name-part-type="species">phronimum</tp:taxon-name-part></tp:taxon-name><comment><xref ref-type="bibr" rid="B11">Folin 1867</xref>: 44, pl. 3, fig. 4 (Port au Prince, Haiti; syntype <named-content xmlns:xlink="http://www.w3.org/1999/xlink" content-type="dwc:institutional_code" xlink:type="simple">MNHN</named-content> 25728; Recent) – <xref ref-type="bibr" rid="B1">Abbott (1974</xref>: 92, fig. 874), <xref ref-type="bibr" rid="B32">Rios (1985</xref>: 44, pl. 17, fig. 199, <xref ref-type="bibr" rid="B33">1994</xref>: 57), <xref ref-type="bibr" rid="B8">Diaz and Puyana (1994</xref>: 141, pl. XLV, fig. 489), <xref ref-type="bibr" rid="B2">Absalão and Pizzini (2002</xref>: pl. 1, fig. 2, pl. 2, Figs 15–16) [Fig. <xref ref-type="fig" rid="F4">4E</xref>, type material].</comment></tp:nomenclature-citation><tp:nomenclature-citation><tp:taxon-name><tp:taxon-name-part taxon-name-part-type="genus">Caecum</tp:taxon-name-part> <tp:taxon-name-part taxon-name-part-type="species">floridanum</tp:taxon-name-part></tp:taxon-name><comment> var. <tp:taxon-name><tp:taxon-name-part taxon-name-part-type="species">compactum</tp:taxon-name-part></tp:taxon-name><xref ref-type="bibr" rid="B6">Dall 1892</xref>: 298, pl. 20, fig. 9b (Caloosahatchie River, near Fort Thompson, Florida; type <abbrev xmlns:xlink="http://www.w3.org/1999/xlink" xlink:title="U.S. National Museum of Natural History" xlink:type="simple">USNM</abbrev> 83590; fossil, Pliocene) – new synonym [Fig. <xref ref-type="fig" rid="F4">4F</xref>, type material].</comment></tp:nomenclature-citation><tp:nomenclature-citation><tp:taxon-name><tp:taxon-name-part taxon-name-part-type="genus">Caecum</tp:taxon-name-part> <tp:taxon-name-part taxon-name-part-type="species">cayoense</tp:taxon-name-part></tp:taxon-name><comment><xref ref-type="bibr" rid="B30">Rehder 1943</xref>: 190, pl. 20, fig. 9 (Bonefish Key, Florida Keys; holotype <abbrev xmlns:xlink="http://www.w3.org/1999/xlink" xlink:title="U.S. National Museum of Natural History" xlink:type="simple">USNM</abbrev> 536045; Recent) – <xref ref-type="bibr" rid="B1">Abbott (1974</xref>: 92, fig. 874), <xref ref-type="bibr" rid="B38">Tunnell et al. (2010</xref>: 144).</comment></tp:nomenclature-citation><tp:nomenclature-citation><tp:taxon-name><tp:taxon-name-part taxon-name-part-type="genus">Caecum</tp:taxon-name-part> <tp:taxon-name-part taxon-name-part-type="species">puntagordanum</tp:taxon-name-part></tp:taxon-name><comment><xref ref-type="bibr" rid="B42">Weisbord 1962</xref>: 165, pl. 14, Figs 13–14 (south flank of Punta Gorda anticline, Venezuela; holotype <abbrev xmlns:xlink="http://www.w3.org/1999/xlink" content-type="institution" xlink:title="Paleontological Research Institution, New York, USA" xlink:type="simple">PRI</abbrev> 26107, paratype, <abbrev xmlns:xlink="http://www.w3.org/1999/xlink" content-type="institution" xlink:title="Paleontological Research Institution, New York, USA" xlink:type="simple">PRI</abbrev> 26108; fossil, Pliocene] – <xref ref-type="bibr" rid="B1">Abbott (1974</xref>: 92, fig. 874), <xref ref-type="bibr" rid="B38">Tunnell et al. (2010</xref>: 144) [Fig. <xref ref-type="fig" rid="F4">4G–H</xref>, type material].</comment></tp:nomenclature-citation></tp:nomenclature-citation-list></tp:nomenclature><tp:treatment-sec sec-type="material"><title>Type material.</title><p>NEOTYPE <named-content xmlns:xlink="http://www.w3.org/1999/xlink" content-type="dwc:institutional_code" xlink:type="simple">ANSP</named-content> 407671 (herein designated – Fig. <xref ref-type="fig" rid="F1">1</xref>), USA, Florida: Venice – collected by Donald R. Moore, June 1963.</p></tp:treatment-sec><tp:treatment-sec sec-type="material"><title>Additional material examined.</title><p>United States of America: -- off Florida State: [8] <named-content xmlns:xlink="http://www.w3.org/1999/xlink" content-type="dwc:institutional_code" xlink:type="simple">ANSP</named-content> 100196, Bahia Honda Key; [1] <named-content xmlns:xlink="http://www.w3.org/1999/xlink" content-type="dwc:institutional_code" xlink:type="simple">ANSP</named-content> 141044, Dry Tortugas, 1925, 29 m; [13] <named-content xmlns:xlink="http://www.w3.org/1999/xlink" content-type="dwc:institutional_code" xlink:type="simple">ANSP</named-content> 306229, John’s Pass, 1965, 62 m; [1] <named-content xmlns:xlink="http://www.w3.org/1999/xlink" content-type="dwc:institutional_code" xlink:type="simple">UF</named-content> 350743, Palm Beach, 01 April 1979; [1] <named-content xmlns:xlink="http://www.w3.org/1999/xlink" content-type="dwc:institutional_code" xlink:type="simple">UF</named-content> 359106, Crawl Key, 01 August 1978; [1] <named-content xmlns:xlink="http://www.w3.org/1999/xlink" content-type="dwc:institutional_code" xlink:type="simple">UF</named-content> 359111, Cayo Costa, beach drift, 01 April 1992; [11] <named-content xmlns:xlink="http://www.w3.org/1999/xlink" content-type="dwc:institutional_code" xlink:type="simple">UF</named-content> 359112, Palm Beach, beach drift, 01 February 1988; [1] <abbrev xmlns:xlink="http://www.w3.org/1999/xlink" content-type="institution" xlink:title="Instituto de Biologia, Universidade Federal do Rio de Janeiro, Rio de Janeiro, Brazil" xlink:type="simple">IBUFRJ</abbrev> 1920, collector Tarrasconi, subtidal, 04 February 1999; [5] <named-content xmlns:xlink="http://www.w3.org/1999/xlink" content-type="dwc:institutional_code" xlink:type="simple">MZSP</named-content> 42358, [6] <named-content xmlns:xlink="http://www.w3.org/1999/xlink" content-type="dwc:institutional_code" xlink:type="simple">MZSP</named-content> 91154, collector P.J. Souza, Deerfield Beach, 3 to 5 m, January 1999; Bahamas: [3] <named-content xmlns:xlink="http://www.w3.org/1999/xlink" content-type="dwc:institutional_code" xlink:type="simple">UF</named-content> 359107, Cat Key, beach drift, 01 March 1981; [3] <named-content xmlns:xlink="http://www.w3.org/1999/xlink" content-type="dwc:institutional_code" xlink:type="simple">UF</named-content> 359108, Sampson Cay, beach drift, 01 June 1992; West Indies: -- off Virgin Islands: [1] <named-content xmlns:xlink="http://www.w3.org/1999/xlink" content-type="dwc:institutional_code" xlink:type="simple">UF</named-content> 359109, St. Croix, 19.81 m, 01 January 1993; -- off ABC Islands: -- Aruba Island: [4] <abbrev xmlns:xlink="http://www.w3.org/1999/xlink" content-type="institution" xlink:title="Instituto de Biologia, Universidade Federal do Rio de Janeiro, Rio de Janeiro, Brazil" xlink:type="simple">IBUFRJ</abbrev> 6500, [11] <abbrev xmlns:xlink="http://www.w3.org/1999/xlink" content-type="institution" xlink:title="Instituto de Biologia, Universidade Federal do Rio de Janeiro, Rio de Janeiro, Brazil" xlink:type="simple">IBUFRJ</abbrev> 6906, collector F. Verberne; -- off Venezuela: [1] <abbrev xmlns:xlink="http://www.w3.org/1999/xlink" content-type="institution" xlink:title="Paleontological Research Institution, New York, USA" xlink:type="simple">PRI</abbrev> 26107, holotype and [1] <abbrev xmlns:xlink="http://www.w3.org/1999/xlink" content-type="institution" xlink:title="Paleontological Research Institution, New York, USA" xlink:type="simple">PRI</abbrev> 26108, paratype (<italic><tp:taxon-name><tp:taxon-name-part taxon-name-part-type="genus">Caecum</tp:taxon-name-part> <tp:taxon-name-part taxon-name-part-type="species">puntagordanum</tp:taxon-name-part></tp:taxon-name></italic>), Tertiary, Lower Pliocene, Mare Formation, Punta Gorda Anticline; -- off Trinidad and Tobago: [6] <named-content xmlns:xlink="http://www.w3.org/1999/xlink" content-type="dwc:institutional_code" xlink:type="simple">UF</named-content> 359105, Tobago Island, 1.82 to 8.53 m, 01 January 1992; [14] <named-content xmlns:xlink="http://www.w3.org/1999/xlink" content-type="dwc:institutional_code" xlink:type="simple">UF</named-content> 359113, Tobago Island, beach drift, 01 April 1991; Brazil: -- off Amapá State: AMASSEDS, collector R/V ‘Columbus Iselin’ – [5] <abbrev xmlns:xlink="http://www.w3.org/1999/xlink" content-type="institution" xlink:title="Museu Oceanográfico Prof. Eliezer de Carvalho Rios, Fundação Universidade Federal do Rio Grande, Rio Grande, Rio Grande do Sul, Brazil" xlink:type="simple">MORG</abbrev> 39.824, April 1997; [8] <abbrev xmlns:xlink="http://www.w3.org/1999/xlink" content-type="institution" xlink:title="Museu Oceanográfico Prof. Eliezer de Carvalho Rios, Fundação Universidade Federal do Rio Grande, Rio Grande, Rio Grande do Sul, Brazil" xlink:type="simple">MORG</abbrev> 43.297, station 4134, 45 to 50 m, March 1997; -- off Pará State: GEOMAR, collector R/V ‘Almirante Saldanha’ – [2] <abbrev xmlns:xlink="http://www.w3.org/1999/xlink" content-type="institution" xlink:title="Museu Oceanográfico Prof. Eliezer de Carvalho Rios, Fundação Universidade Federal do Rio Grande, Rio Grande, Rio Grande do Sul, Brazil" xlink:type="simple">MORG</abbrev> 15.815, Cânion do Amazonas, <!--PageBreak-->station 2438, 40 m, 1970; [5] <abbrev xmlns:xlink="http://www.w3.org/1999/xlink" content-type="institution" xlink:title="Museu Oceanográfico Prof. Eliezer de Carvalho Rios, Fundação Universidade Federal do Rio Grande, Rio Grande, Rio Grande do Sul, Brazil" xlink:type="simple">MORG</abbrev> 15.902, Rio Pará, 25 m, 1970; [2] <abbrev xmlns:xlink="http://www.w3.org/1999/xlink" content-type="institution" xlink:title="Museu Oceanográfico Prof. Eliezer de Carvalho Rios, Fundação Universidade Federal do Rio Grande, Rio Grande, Rio Grande do Sul, Brazil" xlink:type="simple">MORG</abbrev> 16.517, Foz do Amazonas, station 2438, 40 m, 08 November 1970; AMASSEDS, collector R/V ‘Columbus Iselin’, cruise III – [3] <abbrev xmlns:xlink="http://www.w3.org/1999/xlink" content-type="institution" xlink:title="Instituto de Biologia, Universidade Federal do Rio de Janeiro, Rio de Janeiro, Brazil" xlink:type="simple">IBUFRJ</abbrev> 18306, station 3209, <named-content xmlns:xlink="http://www.w3.org/1999/xlink" content-type="dwc:verbatimCoordinates" xlink:type="simple"><named-content content-type="geo-json" specific-use="{&#34;type&#34;:&#34;Point&#34;,&#34;coordinates&#34;:[-48.,1.35]}" xlink:type="simple">01°21'N, 48°00'W</named-content></named-content>, 53 m, May 1990; [2] <abbrev xmlns:xlink="http://www.w3.org/1999/xlink" content-type="institution" xlink:title="Instituto de Biologia, Universidade Federal do Rio de Janeiro, Rio de Janeiro, Brazil" xlink:type="simple">IBUFRJ</abbrev> 18308, station 3210, <named-content xmlns:xlink="http://www.w3.org/1999/xlink" content-type="dwc:verbatimCoordinates" xlink:type="simple"><named-content content-type="geo-json" specific-use="{&#34;type&#34;:&#34;Point&#34;,&#34;coordinates&#34;:[-48.266667,1.866667]}" xlink:type="simple">01°52'N, 48°16'W</named-content></named-content>, 47 m, 12 May 1990; [1] <abbrev xmlns:xlink="http://www.w3.org/1999/xlink" content-type="institution" xlink:title="Instituto de Biologia, Universidade Federal do Rio de Janeiro, Rio de Janeiro, Brazil" xlink:type="simple">IBUFRJ</abbrev> 18309, station 3228, <named-content xmlns:xlink="http://www.w3.org/1999/xlink" content-type="dwc:verbatimCoordinates" xlink:type="simple"><named-content content-type="geo-json" specific-use="{&#34;type&#34;:&#34;Point&#34;,&#34;coordinates&#34;:[-49.916667,3.416667]}" xlink:type="simple">03°25'N, 49°55'W</named-content></named-content>, 74 m, 17 May 1990; [3] <abbrev xmlns:xlink="http://www.w3.org/1999/xlink" content-type="institution" xlink:title="Instituto de Biologia, Universidade Federal do Rio de Janeiro, Rio de Janeiro, Brazil" xlink:type="simple">IBUFRJ</abbrev> 18310, station 3201, <named-content xmlns:xlink="http://www.w3.org/1999/xlink" content-type="dwc:verbatimCoordinates" xlink:type="simple"><named-content content-type="geo-json" specific-use="{&#34;type&#34;:&#34;Point&#34;,&#34;coordinates&#34;:[-48.183333,0.483333]}" xlink:type="simple">00°29'N, 48°11'W</named-content></named-content>, 12 m, May 1990; [1] <abbrev xmlns:xlink="http://www.w3.org/1999/xlink" content-type="institution" xlink:title="Instituto de Biologia, Universidade Federal do Rio de Janeiro, Rio de Janeiro, Brazil" xlink:type="simple">IBUFRJ</abbrev> 18377, station 3210, <named-content xmlns:xlink="http://www.w3.org/1999/xlink" content-type="dwc:verbatimCoordinates" xlink:type="simple"><named-content content-type="geo-json" specific-use="{&#34;type&#34;:&#34;Point&#34;,&#34;coordinates&#34;:[-48.266667,1.874167]}" xlink:type="simple">01°52.45'N; 48°16'W</named-content></named-content>, 47 m, 05 December 1990; -- off Maranhão State: REVIZEE/Score NORTE, collector Márcia – [15] <abbrev xmlns:xlink="http://www.w3.org/1999/xlink" content-type="institution" xlink:title="Instituto de Biologia, Universidade Federal do Rio de Janeiro, Rio de Janeiro, Brazil" xlink:type="simple">IBUFRJ</abbrev> 18316, Banco do Tarol, 20 July 1997; -- off Rio Grande do Norte State: collector <abbrev xmlns:xlink="http://www.w3.org/1999/xlink" content-type="institution" xlink:title="Museu Oceanográfico Prof. Eliezer de Carvalho Rios, Fundação Universidade Federal do Rio Grande, Rio Grande, Rio Grande do Sul, Brazil" xlink:type="simple">MORG</abbrev> research group – [dozens] <abbrev xmlns:xlink="http://www.w3.org/1999/xlink" content-type="institution" xlink:title="Museu Oceanográfico Prof. Eliezer de Carvalho Rios, Fundação Universidade Federal do Rio Grande, Rio Grande, Rio Grande do Sul, Brazil" xlink:type="simple">MORG</abbrev> 19.119, [7] <abbrev xmlns:xlink="http://www.w3.org/1999/xlink" content-type="institution" xlink:title="Museu Oceanográfico Prof. Eliezer de Carvalho Rios, Fundação Universidade Federal do Rio Grande, Rio Grande, Rio Grande do Sul, Brazil" xlink:type="simple">MORG</abbrev> 26.453/28.186, Atol das Rocas, February 1977; -- off Paraíba State: [2] <named-content xmlns:xlink="http://www.w3.org/1999/xlink" content-type="dwc:institutional_code" xlink:type="simple">MZSP</named-content> 77776, Formosa beach, Cabedelo, January 1979, collector L.R.L. Simone; [12] <named-content xmlns:xlink="http://www.w3.org/1999/xlink" content-type="dwc:institutional_code" xlink:type="simple">UFPB</named-content> MOLL 3545, [02] <named-content xmlns:xlink="http://www.w3.org/1999/xlink" content-type="dwc:institutional_code" xlink:type="simple">MZSP</named-content> 114729, Cabo Branco Beach, in rhodolith beds, 22 December 2011, collector André, Emerson, Jéssica, Lívia, Rafael and Silvio; -- off Pernambuco State: [4] <abbrev xmlns:xlink="http://www.w3.org/1999/xlink" content-type="institution" xlink:title="Instituto de Biologia, Universidade Federal do Rio de Janeiro, Rio de Janeiro, Brazil" xlink:type="simple">IBUFRJ</abbrev> 11179, Rata Island, Fernando de Noronha Archipelago, 08 August 1999, collector <abbrev xmlns:xlink="http://www.w3.org/1999/xlink" content-type="institution" xlink:title="Instituto de Biologia, Universidade Federal do Rio de Janeiro, Rio de Janeiro, Brazil" xlink:type="simple">IBUFRJ</abbrev> research group; [3] <abbrev xmlns:xlink="http://www.w3.org/1999/xlink" content-type="institution" xlink:title="Museu Oceanográfico Prof. Eliezer de Carvalho Rios, Fundação Universidade Federal do Rio Grande, Rio Grande, Rio Grande do Sul, Brazil" xlink:type="simple">MORG</abbrev> 32.949, Fernando de Noronha Archipelago, 40 m, 05 December 1986, collector M. Cabeda; [3] <named-content xmlns:xlink="http://www.w3.org/1999/xlink" content-type="dwc:institutional_code" xlink:type="simple">MZSP</named-content> 32004, Fernando de Noronha Archipelago, 0–6 m, 20 July 1999, collector P.J. Souza and L.R.L. Simone; collector <abbrev xmlns:xlink="http://www.w3.org/1999/xlink" content-type="institution" xlink:title="Laboratório de Malacologia, Departamento de Pesca e Aquicultura, Universidade Federal Rural de Pernambuco, Recife, Pernambuco, Brazil" xlink:type="simple">LMUFRPE</abbrev> research group – [3] <abbrev xmlns:xlink="http://www.w3.org/1999/xlink" content-type="institution" xlink:title="Laboratório de Malacologia, Departamento de Pesca e Aquicultura, Universidade Federal Rural de Pernambuco, Recife, Pernambuco, Brazil" xlink:type="simple">LMUFRPE</abbrev>, Porto de Galinhas beach, 05 October 1982; [3] <abbrev xmlns:xlink="http://www.w3.org/1999/xlink" content-type="institution" xlink:title="Laboratório de Malacologia, Departamento de Pesca e Aquicultura, Universidade Federal Rural de Pernambuco, Recife, Pernambuco, Brazil" xlink:type="simple">LMUFRPE</abbrev>, Suape, 24 May 1982; -- off Alagoas State: [2] <abbrev xmlns:xlink="http://www.w3.org/1999/xlink" content-type="institution" xlink:title="Museu Oceanográfico Prof. Eliezer de Carvalho Rios, Fundação Universidade Federal do Rio Grande, Rio Grande, Rio Grande do Sul, Brazil" xlink:type="simple">MORG</abbrev> 12.494, Rec. da Marinha, 1964, collector Sá Cardoso; -- off Bahia State: [9] <abbrev xmlns:xlink="http://www.w3.org/1999/xlink" content-type="institution" xlink:title="Instituto de Biologia, Universidade Federal do Rio de Janeiro, Rio de Janeiro, Brazil" xlink:type="simple">IBUFRJ</abbrev> 7408, <!--PageBreak-->[2] <abbrev xmlns:xlink="http://www.w3.org/1999/xlink" content-type="institution" xlink:title="Instituto de Biologia, Universidade Federal do Rio de Janeiro, Rio de Janeiro, Brazil" xlink:type="simple">IBUFRJ</abbrev> 7287, Ribeira, Salvador, 1994, collector L. Trinchão; [3] <abbrev xmlns:xlink="http://www.w3.org/1999/xlink" content-type="institution" xlink:title="Museu Oceanográfico Prof. Eliezer de Carvalho Rios, Fundação Universidade Federal do Rio Grande, Rio Grande, Rio Grande do Sul, Brazil" xlink:type="simple">MORG</abbrev> 41.867, Recôncavo Baiano, 29 April 1997, collector ‘fishing-boat’; [1] <abbrev xmlns:xlink="http://www.w3.org/1999/xlink" content-type="institution" xlink:title="Museu Oceanográfico Prof. Eliezer de Carvalho Rios, Fundação Universidade Federal do Rio Grande, Rio Grande, Rio Grande do Sul, Brazil" xlink:type="simple">MORG</abbrev> 45.602, Boipeba, 45 m, December 2002, collector R/V ‘Astro Garoupa’; [3] <abbrev xmlns:xlink="http://www.w3.org/1999/xlink" content-type="institution" xlink:title="Museu Oceanográfico Prof. Eliezer de Carvalho Rios, Fundação Universidade Federal do Rio Grande, Rio Grande, Rio Grande do Sul, Brazil" xlink:type="simple">MORG</abbrev> 45.639, Camamu Bay, 52 m, 11 December 2002, collector R/V ‘Astro Garoupa’; [5] <named-content xmlns:xlink="http://www.w3.org/1999/xlink" content-type="dwc:institutional_code" xlink:type="simple">MZSP</named-content> 44883, Coroa Vermelha Reef, Salvador, 13 January 2000, collector E.P. Gonçalves and P.J. Souza; [7] <abbrev xmlns:xlink="http://www.w3.org/1999/xlink" content-type="institution" xlink:title="Museu Oceanográfico Prof. Eliezer de Carvalho Rios, Fundação Universidade Federal do Rio Grande, Rio Grande, Rio Grande do Sul, Brazil" xlink:type="simple">MORG</abbrev> 18.052, Abrolhos Archipelago, 5 m, July 1972, collector L.C. Araújo; collector <abbrev xmlns:xlink="http://www.w3.org/1999/xlink" content-type="institution" xlink:title="Museu Oceanográfico Prof. Eliezer de Carvalho Rios, Fundação Universidade Federal do Rio Grande, Rio Grande, Rio Grande do Sul, Brazil" xlink:type="simple">MORG</abbrev> research group - [23] <abbrev xmlns:xlink="http://www.w3.org/1999/xlink" content-type="institution" xlink:title="Museu Oceanográfico Prof. Eliezer de Carvalho Rios, Fundação Universidade Federal do Rio Grande, Rio Grande, Rio Grande do Sul, Brazil" xlink:type="simple">MORG</abbrev> 20.113, Abrolhos Archipelago, February 1978; [27] <abbrev xmlns:xlink="http://www.w3.org/1999/xlink" content-type="institution" xlink:title="Museu Oceanográfico Prof. Eliezer de Carvalho Rios, Fundação Universidade Federal do Rio Grande, Rio Grande, Rio Grande do Sul, Brazil" xlink:type="simple">MORG</abbrev> 23.836, Abrolhos Archipelago, January 1985; [29] <abbrev xmlns:xlink="http://www.w3.org/1999/xlink" content-type="institution" xlink:title="Museu Oceanográfico Prof. Eliezer de Carvalho Rios, Fundação Universidade Federal do Rio Grande, Rio Grande, Rio Grande do Sul, Brazil" xlink:type="simple">MORG</abbrev> 26.418, I. Guarita, Abrolhos Archipelago, 5 m, February 1987, collector A.S.J.L. Laurino; [1] <named-content xmlns:xlink="http://www.w3.org/1999/xlink" content-type="dwc:institutional_code" xlink:type="simple">MZSP</named-content> 36863, Alcobaça, Parcel Paredes, 2–3 m, 16 January 2000, collector E.P. Gonçalves and P.J.S. Souza; REVIZEE/Score Central, collector R/V ‘Antares’ – [132] <abbrev xmlns:xlink="http://www.w3.org/1999/xlink" content-type="institution" xlink:title="Instituto de Biologia, Universidade Federal do Rio de Janeiro, Rio de Janeiro, Brazil" xlink:type="simple">IBUFRJ</abbrev> 10134, [4] <abbrev xmlns:xlink="http://www.w3.org/1999/xlink" content-type="institution" xlink:title="Instituto de Biologia, Universidade Federal do Rio de Janeiro, Rio de Janeiro, Brazil" xlink:type="simple">IBUFRJ</abbrev> 12679, [10] <abbrev xmlns:xlink="http://www.w3.org/1999/xlink" content-type="institution" xlink:title="Instituto de Biologia, Universidade Federal do Rio de Janeiro, Rio de Janeiro, Brazil" xlink:type="simple">IBUFRJ</abbrev> 12750, station C76, <named-content xmlns:xlink="http://www.w3.org/1999/xlink" content-type="dwc:verbatimCoordinates" xlink:type="simple"><named-content content-type="geo-json" specific-use="{&#34;type&#34;:&#34;Point&#34;,&#34;coordinates&#34;:[-38.519167,-15.906111]}" xlink:type="simple">15°54'22"S, 38°31'09"W</named-content></named-content>, 66 m, 30 April 1996; [9] <abbrev xmlns:xlink="http://www.w3.org/1999/xlink" content-type="institution" xlink:title="Instituto de Biologia, Universidade Federal do Rio de Janeiro, Rio de Janeiro, Brazil" xlink:type="simple">IBUFRJ</abbrev> 14688, station 2R, <named-content xmlns:xlink="http://www.w3.org/1999/xlink" content-type="dwc:verbatimCoordinates" xlink:type="simple"><named-content content-type="geo-json" specific-use="{&#34;type&#34;:&#34;Point&#34;,&#34;coordinates&#34;:[-38.733333,-13.633333]}" xlink:type="simple">13°38'S, 38°44'W</named-content></named-content>, 55 m, 02 July 2001; [3] <abbrev xmlns:xlink="http://www.w3.org/1999/xlink" content-type="institution" xlink:title="Instituto de Biologia, Universidade Federal do Rio de Janeiro, Rio de Janeiro, Brazil" xlink:type="simple">IBUFRJ</abbrev> 18307, [7] <abbrev xmlns:xlink="http://www.w3.org/1999/xlink" content-type="institution" xlink:title="Instituto de Biologia, Universidade Federal do Rio de Janeiro, Rio de Janeiro, Brazil" xlink:type="simple">IBUFRJ</abbrev> 18315, [4] <abbrev xmlns:xlink="http://www.w3.org/1999/xlink" content-type="institution" xlink:title="Instituto de Biologia, Universidade Federal do Rio de Janeiro, Rio de Janeiro, Brazil" xlink:type="simple">IBUFRJ</abbrev> 18376, [2] <abbrev xmlns:xlink="http://www.w3.org/1999/xlink" content-type="institution" xlink:title="Instituto de Biologia, Universidade Federal do Rio de Janeiro, Rio de Janeiro, Brazil" xlink:type="simple">IBUFRJ</abbrev> 18378, [1] <abbrev xmlns:xlink="http://www.w3.org/1999/xlink" content-type="institution" xlink:title="Instituto de Biologia, Universidade Federal do Rio de Janeiro, Rio de Janeiro, Brazil" xlink:type="simple">IBUFRJ</abbrev> 18379, station R4#1, <named-content xmlns:xlink="http://www.w3.org/1999/xlink" content-type="dwc:verbatimCoordinates" xlink:type="simple"><named-content content-type="geo-json" specific-use="{&#34;type&#34;:&#34;Point&#34;,&#34;coordinates&#34;:[-38.383333,-13.75]}" xlink:type="simple">13°45'S, 38°23'W</named-content></named-content>, 91 m, 23 June 2002; [5] <abbrev xmlns:xlink="http://www.w3.org/1999/xlink" content-type="institution" xlink:title="Instituto de Biologia, Universidade Federal do Rio de Janeiro, Rio de Janeiro, Brazil" xlink:type="simple">IBUFRJ</abbrev> 18313, station R3#1, <named-content xmlns:xlink="http://www.w3.org/1999/xlink" content-type="dwc:verbatimCoordinates" xlink:type="simple"><named-content content-type="geo-json" specific-use="{&#34;type&#34;:&#34;Point&#34;,&#34;coordinates&#34;:[-38.6,-15.816667]}" xlink:type="simple">15°49'S; 38°36'W</named-content></named-content>, 83 m, 21 June 2002; local project – [6] <named-content xmlns:xlink="http://www.w3.org/1999/xlink" content-type="dwc:institutional_code" xlink:type="simple">MNRJ</named-content> 14061, <named-content xmlns:xlink="http://www.w3.org/1999/xlink" content-type="dwc:verbatimCoordinates" xlink:type="simple"><named-content content-type="geo-json" specific-use="{&#34;type&#34;:&#34;Point&#34;,&#34;coordinates&#34;:[-38.811944,-13.489444]}" xlink:type="simple">13°29'22"S, 38°48'43"W</named-content></named-content>, vi.2007; [5] <named-content xmlns:xlink="http://www.w3.org/1999/xlink" content-type="dwc:institutional_code" xlink:type="simple">MNRJ</named-content> 14062, <named-content xmlns:xlink="http://www.w3.org/1999/xlink" content-type="dwc:verbatimCoordinates" xlink:type="simple"><named-content content-type="geo-json" specific-use="{&#34;type&#34;:&#34;Point&#34;,&#34;coordinates&#34;:[-38.812222,-13.471389]}" xlink:type="simple">13°28'17"S, 38°48'44"W</named-content></named-content>, August 2007; [2] <named-content xmlns:xlink="http://www.w3.org/1999/xlink" content-type="dwc:institutional_code" xlink:type="simple">MNRJ</named-content> 14069, <named-content xmlns:xlink="http://www.w3.org/1999/xlink" content-type="dwc:verbatimCoordinates" xlink:type="simple"><named-content content-type="geo-json" specific-use="{&#34;type&#34;:&#34;Point&#34;,&#34;coordinates&#34;:[-38.793611,-13.488889]}" xlink:type="simple">13°29'20"S, 38°47'37"W</named-content></named-content>, August 2007; [3] <named-content xmlns:xlink="http://www.w3.org/1999/xlink" content-type="dwc:institutional_code" xlink:type="simple">MNRJ</named-content> 14071, <named-content xmlns:xlink="http://www.w3.org/1999/xlink" content-type="dwc:verbatimCoordinates" xlink:type="simple"><named-content content-type="geo-json" specific-use="{&#34;type&#34;:&#34;Point&#34;,&#34;coordinates&#34;:[-38.812222,-13.471389]}" xlink:type="simple">13°28'17"S, 38°48'44"W</named-content></named-content>, August 2007; [1] <named-content xmlns:xlink="http://www.w3.org/1999/xlink" content-type="dwc:institutional_code" xlink:type="simple">MNRJ</named-content> 14073, <named-content xmlns:xlink="http://www.w3.org/1999/xlink" content-type="dwc:verbatimCoordinates" xlink:type="simple"><named-content content-type="geo-json" specific-use="{&#34;type&#34;:&#34;Point&#34;,&#34;coordinates&#34;:[-38.793611,-13.488889]}" xlink:type="simple">13°29'20"S, 38°47'37"W</named-content></named-content>, August 2007; [1] <named-content xmlns:xlink="http://www.w3.org/1999/xlink" content-type="dwc:institutional_code" xlink:type="simple">MNRJ</named-content> 14076, <named-content xmlns:xlink="http://www.w3.org/1999/xlink" content-type="dwc:verbatimCoordinates" xlink:type="simple"><named-content content-type="geo-json" specific-use="{&#34;type&#34;:&#34;Point&#34;,&#34;coordinates&#34;:[-38.918611,-13.266667]}" xlink:type="simple">13°16'00"S, 38°55'07"W</named-content></named-content>, 12 January 2007; [6] <named-content xmlns:xlink="http://www.w3.org/1999/xlink" content-type="dwc:institutional_code" xlink:type="simple">MNRJ</named-content> 14081, <named-content xmlns:xlink="http://www.w3.org/1999/xlink" content-type="dwc:verbatimCoordinates" xlink:type="simple"><named-content content-type="geo-json" specific-use="{&#34;type&#34;:&#34;Point&#34;,&#34;coordinates&#34;:[-38.880833,-13.330833]}" xlink:type="simple">13°19'51"S, 38°52'51"W</named-content></named-content>, 12 January 2007; [1] <named-content xmlns:xlink="http://www.w3.org/1999/xlink" content-type="dwc:institutional_code" xlink:type="simple">MNRJ</named-content> 14090, <named-content xmlns:xlink="http://www.w3.org/1999/xlink" content-type="dwc:verbatimCoordinates" xlink:type="simple"><named-content content-type="geo-json" specific-use="{&#34;type&#34;:&#34;Point&#34;,&#34;coordinates&#34;:[-38.818333,-13.482778]}" xlink:type="simple">13°28'58"S, 38°49'06"W</named-content></named-content>, August 2007; [3] <named-content xmlns:xlink="http://www.w3.org/1999/xlink" content-type="dwc:institutional_code" xlink:type="simple">MNRJ</named-content> 14092, <named-content xmlns:xlink="http://www.w3.org/1999/xlink" content-type="dwc:verbatimCoordinates" xlink:type="simple"><named-content content-type="geo-json" specific-use="{&#34;type&#34;:&#34;Point&#34;,&#34;coordinates&#34;:[-38.805833,-13.482778]}" xlink:type="simple">13°28'58"S, 38°48'21"W</named-content></named-content>, August 2007; -- off Espírito Santo State: [1] <abbrev xmlns:xlink="http://www.w3.org/1999/xlink" content-type="institution" xlink:title="Instituto de Biologia, Universidade Federal do Rio de Janeiro, Rio de Janeiro, Brazil" xlink:type="simple">IBUFRJ</abbrev> 8629, Piúma, 1993, collector <abbrev xmlns:xlink="http://www.w3.org/1999/xlink" content-type="institution" xlink:title="Instituto de Biologia, Universidade Federal do Rio de Janeiro, Rio de Janeiro, Brazil" xlink:type="simple">IBUFRJ</abbrev> research group; GEOMAR XII, collector R/V ‘Almirante Câmara’ - [7] <abbrev xmlns:xlink="http://www.w3.org/1999/xlink" content-type="institution" xlink:title="Instituto de Biologia, Universidade Federal do Rio de Janeiro, Rio de Janeiro, Brazil" xlink:type="simple">IBUFRJ</abbrev> 7289, <named-content xmlns:xlink="http://www.w3.org/1999/xlink" content-type="dwc:verbatimCoordinates" xlink:type="simple"><named-content content-type="geo-json" specific-use="{&#34;type&#34;:&#34;Point&#34;,&#34;coordinates&#34;:[-40.2,-20.883333]}" xlink:type="simple">20°53'S, 40°12'W</named-content></named-content>, 26 August 1979; REVIZEE/Score Central, collector R/V ‘Antares’ – [2] <abbrev xmlns:xlink="http://www.w3.org/1999/xlink" content-type="institution" xlink:title="Instituto de Biologia, Universidade Federal do Rio de Janeiro, Rio de Janeiro, Brazil" xlink:type="simple">IBUFRJ</abbrev> 9280, station C63, <named-content xmlns:xlink="http://www.w3.org/1999/xlink" content-type="dwc:verbatimCoordinates" xlink:type="simple"><named-content content-type="geo-json" specific-use="{&#34;type&#34;:&#34;Point&#34;,&#34;coordinates&#34;:[-38.1375,-19.678333]}" xlink:type="simple">19°40'42"S, 38°08'15"W</named-content></named-content>, 61 m, 25 April 1996; [30] <abbrev xmlns:xlink="http://www.w3.org/1999/xlink" content-type="institution" xlink:title="Instituto de Biologia, Universidade Federal do Rio de Janeiro, Rio de Janeiro, Brazil" xlink:type="simple">IBUFRJ</abbrev> 9421, [2] <abbrev xmlns:xlink="http://www.w3.org/1999/xlink" content-type="institution" xlink:title="Instituto de Biologia, Universidade Federal do Rio de Janeiro, Rio de Janeiro, Brazil" xlink:type="simple">IBUFRJ</abbrev> 12752, station C65, <named-content xmlns:xlink="http://www.w3.org/1999/xlink" content-type="dwc:verbatimCoordinates" xlink:type="simple"><named-content content-type="geo-json" specific-use="{&#34;type&#34;:&#34;Point&#34;,&#34;coordinates&#34;:[-39.106389,-18.893611]}" xlink:type="simple">18°53'37"S, 39°06'23"W</named-content></named-content>, 50 m, 25 April 1996; [30] <abbrev xmlns:xlink="http://www.w3.org/1999/xlink" content-type="institution" xlink:title="Instituto de Biologia, Universidade Federal do Rio de Janeiro, Rio de Janeiro, Brazil" xlink:type="simple">IBUFRJ</abbrev> 9817, [31] <abbrev xmlns:xlink="http://www.w3.org/1999/xlink" content-type="institution" xlink:title="Instituto de Biologia, Universidade Federal do Rio de Janeiro, Rio de Janeiro, Brazil" xlink:type="simple">IBUFRJ</abbrev> 12689, station C62, <named-content xmlns:xlink="http://www.w3.org/1999/xlink" content-type="dwc:verbatimCoordinates" xlink:type="simple"><named-content content-type="geo-json" specific-use="{&#34;type&#34;:&#34;Point&#34;,&#34;coordinates&#34;:[-37.480833,-20.500556]}" xlink:type="simple">20°30'02"S, 37°28'51"W</named-content></named-content>, 96 m, 25 April 1996; [8] <abbrev xmlns:xlink="http://www.w3.org/1999/xlink" content-type="institution" xlink:title="Instituto de Biologia, Universidade Federal do Rio de Janeiro, Rio de Janeiro, Brazil" xlink:type="simple">IBUFRJ</abbrev> 10841, station VV31, <named-content xmlns:xlink="http://www.w3.org/1999/xlink" content-type="dwc:verbatimCoordinates" xlink:type="simple"><named-content content-type="geo-json" specific-use="{&#34;type&#34;:&#34;Point&#34;,&#34;coordinates&#34;:[-39.583333,-18.866667]}" xlink:type="simple">18°52’ S, 39°35'W</named-content></named-content>, 23 m, 28 February 1996; [4] <abbrev xmlns:xlink="http://www.w3.org/1999/xlink" content-type="institution" xlink:title="Instituto de Biologia, Universidade Federal do Rio de Janeiro, Rio de Janeiro, Brazil" xlink:type="simple">IBUFRJ</abbrev> 11360, station VV22, <named-content xmlns:xlink="http://www.w3.org/1999/xlink" content-type="dwc:verbatimCoordinates" xlink:type="simple"><named-content content-type="geo-json" specific-use="{&#34;type&#34;:&#34;Point&#34;,&#34;coordinates&#34;:[-40.25,-20.333333]}" xlink:type="simple">20°20'S, 40°15'W</named-content></named-content>, 33 m, 27 February 1996; [4] <abbrev xmlns:xlink="http://www.w3.org/1999/xlink" content-type="institution" xlink:title="Instituto de Biologia, Universidade Federal do Rio de Janeiro, Rio de Janeiro, Brazil" xlink:type="simple">IBUFRJ</abbrev> 12681, station VV21, <named-content xmlns:xlink="http://www.w3.org/1999/xlink" content-type="dwc:verbatimCoordinates" xlink:type="simple"><named-content content-type="geo-json" specific-use="{&#34;type&#34;:&#34;Point&#34;,&#34;coordinates&#34;:[-40.,-20.633333]}" xlink:type="simple">20°38'S, 40°00'W</named-content></named-content>, 56 m, 27 February 1996; [2] <abbrev xmlns:xlink="http://www.w3.org/1999/xlink" content-type="institution" xlink:title="Instituto de Biologia, Universidade Federal do Rio de Janeiro, Rio de Janeiro, Brazil" xlink:type="simple">IBUFRJ</abbrev> 12687, station VV16; <named-content xmlns:xlink="http://www.w3.org/1999/xlink" content-type="dwc:verbatimCoordinates" xlink:type="simple"><named-content content-type="geo-json" specific-use="{&#34;type&#34;:&#34;Point&#34;,&#34;coordinates&#34;:[-40.45,-21.166667]}" xlink:type="simple">21°10'S, 40°27'W</named-content></named-content>, 28 m, 26 February 1996; [2] <abbrev xmlns:xlink="http://www.w3.org/1999/xlink" content-type="institution" xlink:title="Instituto de Biologia, Universidade Federal do Rio de Janeiro, Rio de Janeiro, Brazil" xlink:type="simple">IBUFRJ</abbrev> 14574, station 42R, <named-content xmlns:xlink="http://www.w3.org/1999/xlink" content-type="dwc:verbatimCoordinates" xlink:type="simple"><named-content content-type="geo-json" specific-use="{&#34;type&#34;:&#34;Point&#34;,&#34;coordinates&#34;:[-31.816667,-20.733333]}" xlink:type="simple">20°44'S, 31°49'W</named-content></named-content>, 85 m, 11 July 2001; [10] <abbrev xmlns:xlink="http://www.w3.org/1999/xlink" content-type="institution" xlink:title="Instituto de Biologia, Universidade Federal do Rio de Janeiro, Rio de Janeiro, Brazil" xlink:type="simple">IBUFRJ</abbrev> 18311, station Y7, <named-content xmlns:xlink="http://www.w3.org/1999/xlink" content-type="dwc:verbatimCoordinates" xlink:type="simple"><named-content content-type="geo-json" specific-use="{&#34;type&#34;:&#34;Point&#34;,&#34;coordinates&#34;:[-40.166667,-20.833333]}" xlink:type="simple">20°50'S, 40°10'W</named-content></named-content>, 75 m, 28 June 2002; [4] <abbrev xmlns:xlink="http://www.w3.org/1999/xlink" content-type="institution" xlink:title="Instituto de Biologia, Universidade Federal do Rio de Janeiro, Rio de Janeiro, Brazil" xlink:type="simple">IBUFRJ</abbrev> 18314, station VV22, <named-content xmlns:xlink="http://www.w3.org/1999/xlink" content-type="dwc:verbatimCoordinates" xlink:type="simple"><named-content content-type="geo-json" specific-use="{&#34;type&#34;:&#34;Point&#34;,&#34;coordinates&#34;:[-40.983333,-20.333333]}" xlink:type="simple">20°20'S; 40°59'W</named-content></named-content>, 33 m, 27 February 1996; [6] <abbrev xmlns:xlink="http://www.w3.org/1999/xlink" content-type="institution" xlink:title="Museu Oceanográfico Prof. Eliezer de Carvalho Rios, Fundação Universidade Federal do Rio Grande, Rio Grande, Rio Grande do Sul, Brazil" xlink:type="simple">MORG</abbrev> 40.457, station VV31, <named-content xmlns:xlink="http://www.w3.org/1999/xlink" content-type="dwc:verbatimCoordinates" xlink:type="simple"><named-content content-type="geo-json" specific-use="{&#34;type&#34;:&#34;Point&#34;,&#34;coordinates&#34;:[-39.583333,-18.866667]}" xlink:type="simple">18°52'S, 39°35'W</named-content></named-content>, 23 m, 28 February 1996); [5] <abbrev xmlns:xlink="http://www.w3.org/1999/xlink" content-type="institution" xlink:title="Museu Oceanográfico Prof. Eliezer de Carvalho Rios, Fundação Universidade Federal do Rio Grande, Rio Grande, Rio Grande do Sul, Brazil" xlink:type="simple">MORG</abbrev> 41.084, station VV21, <named-content xmlns:xlink="http://www.w3.org/1999/xlink" content-type="dwc:verbatimCoordinates" xlink:type="simple"><named-content content-type="geo-json" specific-use="{&#34;type&#34;:&#34;Point&#34;,&#34;coordinates&#34;:[-40.,-20.633333]}" xlink:type="simple">20°38'S, 40°00'W</named-content></named-content>, 56 m, 27 February 1996; [17] <abbrev xmlns:xlink="http://www.w3.org/1999/xlink" content-type="institution" xlink:title="Museu Oceanográfico Prof. Eliezer de Carvalho Rios, Fundação Universidade Federal do Rio Grande, Rio Grande, Rio Grande do Sul, Brazil" xlink:type="simple">MORG</abbrev> 33.637, Trindade and Martim Vaz Archipelago, 75 m, 25 April 1996; [3] <abbrev xmlns:xlink="http://www.w3.org/1999/xlink" content-type="institution" xlink:title="Museu Oceanográfico Prof. Eliezer de Carvalho Rios, Fundação Universidade Federal do Rio Grande, Rio Grande, Rio Grande do Sul, Brazil" xlink:type="simple">MORG</abbrev> 39.124, <named-content xmlns:xlink="http://www.w3.org/1999/xlink" content-type="dwc:verbatimCoordinates" xlink:type="simple"><named-content content-type="geo-json" specific-use="{&#34;type&#34;:&#34;Point&#34;,&#34;coordinates&#34;:[-39.1,-18.883333]}" xlink:type="simple">18°53'S, 39°06'W</named-content></named-content>, 50 m, 25 April 1996; -- off Rio de Janeiro State: [2] <named-content xmlns:xlink="http://www.w3.org/1999/xlink" content-type="dwc:institutional_code" xlink:type="simple">MZSP</named-content> 63394, Rio das Ostras, September 1971, collector <named-content xmlns:xlink="http://www.w3.org/1999/xlink" content-type="dwc:institutional_code" xlink:type="simple">MZSP</named-content> research group; GEOMAR XII, collector R/V ‘Almirante Câmara’ - [2] <abbrev xmlns:xlink="http://www.w3.org/1999/xlink" content-type="institution" xlink:title="Instituto de Biologia, Universidade Federal do Rio de Janeiro, Rio de Janeiro, Brazil" xlink:type="simple">IBUFRJ</abbrev> 7288, <named-content xmlns:xlink="http://www.w3.org/1999/xlink" content-type="dwc:verbatimCoordinates" xlink:type="simple"><named-content content-type="geo-json" specific-use="{&#34;type&#34;:&#34;Point&#34;,&#34;coordinates&#34;:[-40.283333,-22.083333]}" xlink:type="simple">22°05'S, 40°17'W</named-content></named-content>, 29 August 1979.</p><!--PageBreak--><!--PageBreak--></tp:treatment-sec><tp:treatment-sec sec-type="Original description"><title>Original description.</title><p>“Shell much arcuated, somewhat thick, white, shining; with about thirty-two sharp, elevated ribs, much narrower than their interspaces. Aperture slightly oblique, not contracted. In some specimens there is a broad rib just above the aperture. Long. .075; lat. .02. poll. <italic>Hab.</italic> Florida.” (<xref ref-type="bibr" rid="B37">Stimpson 1851</xref>: 112).</p></tp:treatment-sec><tp:treatment-sec sec-type="Diagnosis"><title>Diagnosis.</title><p>Teleoconch with strong, wide, low, rounded, closely arranged axial ribs, except last three to four preceding the aperture, which are larger and more widely separated.</p></tp:treatment-sec><tp:treatment-sec sec-type="Redescription"><title>Redescription</title><p>
              <bold>(shell – neotype).</bold> Teleoconch IV (last growth stage) small (<abbrev xmlns:xlink="http://www.w3.org/1999/xlink" xlink:title="total length" xlink:type="simple">Tol</abbrev> 3.85 mm), tubular, rather thick, moderately and regularly arched (<abbrev xmlns:xlink="http://www.w3.org/1999/xlink" xlink:title="length from the aperture to the point of maximum arc" xlink:type="simple">Larc</abbrev> 1 mm; <abbrev xmlns:xlink="http://www.w3.org/1999/xlink" xlink:title="maximum arc" xlink:type="simple">Arc</abbrev> 0.30 mm), with slight increase in caliber from apical region to aperture, opaque-white to cream–white with brownish markings (Fig. <xref ref-type="fig" rid="F1">1A–B</xref>). Surface sculptured with longitudinal striae, faint to well-defined longitudinal threads (Fig. <xref ref-type="fig" rid="F1">1D</xref>) and 26 prominent, wide, low, rounded, closely arranged and regularly spaced axial ribs (Fig. <xref ref-type="fig" rid="F1">1A–B</xref>), except last three preceding aperture, which are larger and more widely separated (Fig. <xref ref-type="fig" rid="F1">1E</xref>). Striae and threads cross ribs and interspaces (Fig. <xref ref-type="fig" rid="F1">1D</xref>); threads producing a very slightly beaded effect on ribs (Fig. <xref ref-type="fig" rid="F1">1D</xref>). Axial interspaces very narrow and shallow, except last two to three preceding aperture, which become wider and deeper (Fig. <xref ref-type="fig" rid="F1">1E</xref>). Apical region circular (<abbrev xmlns:xlink="http://www.w3.org/1999/xlink" xlink:title="diameter of posterior extremity" xlink:type="simple">Dpe</abbrev>: 0.57 mm) (Fig. <xref ref-type="fig" rid="F1">1C</xref>). Septum slightly convex, deeply recessive (Fig. <xref ref-type="fig" rid="F1">1C</xref>). Mucro finger-shaped, conical, moderately slender (<abbrev xmlns:xlink="http://www.w3.org/1999/xlink" xlink:title="length of mucro" xlink:type="simple">Lm</abbrev>: 0.12 mm; <abbrev xmlns:xlink="http://www.w3.org/1999/xlink" xlink:title="width of mucro" xlink:type="simple">Wm</abbrev>: 0.15 mm), positioned on dorsal margin, straight (Fig. <xref ref-type="fig" rid="F1">1C</xref>). Aperture circular (<abbrev xmlns:xlink="http://www.w3.org/1999/xlink" xlink:title="diameter of aperture" xlink:type="simple">Da</abbrev> 0.75 mm), prominent varix around (Fig. <xref ref-type="fig" rid="F1">1A–B, E</xref>). Operculum yellowish-brown, horny; outer surface concave, with nucleus subcentral, about eight slight coil (Fig. <xref ref-type="fig" rid="F1">1F</xref>); inner surface convex, smooth (Fig. <xref ref-type="fig" rid="F1">1G</xref>).</p></tp:treatment-sec><tp:treatment-sec sec-type="Characterization"><title>Characterization.</title><p>
              <bold>Protoconch to teleoconch IV.</bold> Protoconch paucispiral (about 1.5 whorls), planispiral, smooth; suture deep, grooved; transition to teleoconch I abrupt, marked by slight axial edge (Figs <xref ref-type="fig" rid="F2">2A–B</xref>, <xref ref-type="fig" rid="F4">4A</xref>). Teleoconch I short, sculptured with 9 to 15 wide, very weak, slightly wavy, closely arranged axial riblets and very fine, slight longitudinal striae (Figs <xref ref-type="fig" rid="F2">2A–B</xref>, <xref ref-type="fig" rid="F4">4A</xref>); transition to teleoconch II not observed. Teleoconch II sculptured with 9 to 15 faintly demarcated, well-spaced axial riblets and very weak longitudinal threads and striae (Figs <xref ref-type="fig" rid="F2">2C–E</xref>, <xref ref-type="fig" rid="F4">4A</xref>); transition to teleoconch III not clear or marked by very slight axial strangulation/suture (Fig. <xref ref-type="fig" rid="F2">2F–G</xref>). Teleoconch III to IV sculptured with wide, rounded, low, closely arranged axial ribs, longitudinal striae and threads that increase in prominence with the progression of stages (Figs <xref ref-type="fig" rid="F2">2C–E</xref>, <xref ref-type="fig" rid="F3">3A–C</xref>). Teleoconch III with about 18 axial ribs (Fig. <xref ref-type="fig" rid="F2">2C–E</xref>); transition to teleoconch IV not clear (Figs <xref ref-type="fig" rid="F2">2E, C</xref>) or marked by very slight axial strangulation to pronounced increase in diameter (Figs <xref ref-type="fig" rid="F2">2C–D</xref>, <xref ref-type="fig" rid="F3">3A–B</xref>). Teleoconch IV small (<abbrev xmlns:xlink="http://www.w3.org/1999/xlink" xlink:title="total length" xlink:type="simple">Tol</abbrev> 2.90–4.25 mm, <abbrev xmlns:xlink="http://www.w3.org/1999/xlink" xlink:title="mean" xlink:type="simple">M</abbrev> 3.53 mm, <abbrev xmlns:xlink="http://www.w3.org/1999/xlink" xlink:title="number" xlink:type="simple">N</abbrev> 50), arched (<abbrev xmlns:xlink="http://www.w3.org/1999/xlink" xlink:title="length from the aperture to the point of maximum arc" xlink:type="simple">Larc</abbrev> 0.85–1.50 mm, <abbrev xmlns:xlink="http://www.w3.org/1999/xlink" xlink:title="mean" xlink:type="simple">M</abbrev> 1.11 mm, <abbrev xmlns:xlink="http://www.w3.org/1999/xlink" xlink:title="number" xlink:type="simple">N</abbrev> 50; <abbrev xmlns:xlink="http://www.w3.org/1999/xlink" xlink:title="maximum arc" xlink:type="simple">Arc</abbrev> 0.20–0.40 mm, <abbrev xmlns:xlink="http://www.w3.org/1999/xlink" xlink:title="mean" xlink:type="simple">M</abbrev> 0.28 mm, <abbrev xmlns:xlink="http://www.w3.org/1999/xlink" xlink:title="number" xlink:type="simple">N</abbrev> 50), apical region circular (<abbrev xmlns:xlink="http://www.w3.org/1999/xlink" xlink:title="diameter of posterior extremity" xlink:type="simple">Dpe</abbrev> 0.37–0.57 mm, <abbrev xmlns:xlink="http://www.w3.org/1999/xlink" xlink:title="mean" xlink:type="simple">M</abbrev> 0.45 mm, <abbrev xmlns:xlink="http://www.w3.org/1999/xlink" xlink:title="number" xlink:type="simple">N</abbrev> 50), mucro finger-shaped to triangular, conical (<abbrev xmlns:xlink="http://www.w3.org/1999/xlink" xlink:title="length of mucro" xlink:type="simple">Lm</abbrev> 0.07–0.25 mm, <abbrev xmlns:xlink="http://www.w3.org/1999/xlink" xlink:title="mean" xlink:type="simple">M</abbrev> 0.15 mm, <abbrev xmlns:xlink="http://www.w3.org/1999/xlink" xlink:title="number" xlink:type="simple">N</abbrev> 49; <abbrev xmlns:xlink="http://www.w3.org/1999/xlink" xlink:title="width of mucro" xlink:type="simple">Wm</abbrev> 0.07–0.20 mm, <abbrev xmlns:xlink="http://www.w3.org/1999/xlink" xlink:title="mean" xlink:type="simple">M</abbrev> 0.13 mm, <abbrev xmlns:xlink="http://www.w3.org/1999/xlink" xlink:title="number" xlink:type="simple">N</abbrev> 50), aperture circular (<abbrev xmlns:xlink="http://www.w3.org/1999/xlink" xlink:title="diameter of aperture" xlink:type="simple">Da</abbrev> 0.50–0.75 mm, <abbrev xmlns:xlink="http://www.w3.org/1999/xlink" xlink:title="mean" xlink:type="simple">M</abbrev> 0.58 mm, <abbrev xmlns:xlink="http://www.w3.org/1999/xlink" xlink:title="number" xlink:type="simple">N</abbrev> 50), sculptured with 22 to 33 axial ribs, wider in comparison to previous stages (Figs <xref ref-type="fig" rid="F2">2C–E</xref>, <xref ref-type="fig" rid="F3">3A–F</xref>, <xref ref-type="fig" rid="F4">4A</xref>), last three to four usually larger and more separated (Figs <xref ref-type="fig" rid="F1">1E</xref>, <xref ref-type="fig" rid="F3">3D–F</xref>, <xref ref-type="fig" rid="F4">4A, D, F</xref>). Figure <xref ref-type="fig" rid="F4">4A</xref> shows the reconstruction of the growth stages.</p><!--PageBreak--></tp:treatment-sec><tp:treatment-sec sec-type="Type locality"><title>Type locality.</title><p>Florida (Venice), United States (here established).</p></tp:treatment-sec><tp:treatment-sec sec-type="Geographic distribution"><title>Geographic distribution.</title><p>North Carolina to Florida (<xref ref-type="bibr" rid="B6">Dall 1892</xref>, <xref ref-type="bibr" rid="B30">Rehder 1943</xref>, <xref ref-type="bibr" rid="B24">Olsson and Harbison 1953</xref>, <xref ref-type="bibr" rid="B1">Abbott 1974</xref>, <xref ref-type="bibr" rid="B12">Gomes and Absalão 1996</xref>); Texas (<xref ref-type="bibr" rid="B38">Tunnell et al. 2010</xref>); Mexico (<xref ref-type="bibr" rid="B40">Vokes and Vokes 1983</xref>, <xref ref-type="bibr" rid="B20">Lightfoot 1992</xref>); Bahamas (<xref ref-type="bibr" rid="B17">Kisch 1959</xref>, <xref ref-type="bibr" rid="B28">Redfern 2001</xref>); Cuba (<xref ref-type="bibr" rid="B10">Espinosa et al. 1995</xref>); Puerto Rico (<xref ref-type="bibr" rid="B35">Rosenberg 2009</xref>); Haiti (<xref ref-type="bibr" rid="B11">Fo<!--PageBreak-->lin 1867</xref>); Virgin Islands and Saint Martin (<xref ref-type="bibr" rid="B17">Kisch 1959</xref>); Trinidad and Tobago Archipelago (<xref ref-type="bibr" rid="B20">Lightfoot 1992</xref>); ABC Islands (<xref ref-type="bibr" rid="B16">Jong and Coomans 1988</xref>, <xref ref-type="bibr" rid="B12">Gomes and Absalão 1996</xref>); Costa Rica (<xref ref-type="bibr" rid="B36">Sevilla et al. 2003</xref>); Panama (<xref ref-type="bibr" rid="B25">Olsson and McGinty 1958</xref>, <xref ref-type="bibr" rid="B36">Sevilla et al. 2003</xref>); Colombia (<xref ref-type="bibr" rid="B8">Diaz and Puyana 1994</xref>, <xref ref-type="bibr" rid="B3">Bandel 1996</xref>); Venezuela (<xref ref-type="bibr" rid="B42">Weisbord 1962</xref>, <xref ref-type="bibr" rid="B34">Rios 2009</xref>); Guiana (<xref ref-type="bibr" rid="B27">Princz 1977</xref>); Surinam (<xref ref-type="bibr" rid="B35">Rosenberg 2009</xref>); Brazil: Amapá, <!--PageBreak-->Pará, Maranhão, Ceará, Rio Grande do Norte, Paraíba (presente study), Pernambuco, Alagoas, Bahia, Espírito Santo (<xref ref-type="bibr" rid="B11">Folin 1867</xref>, <xref ref-type="bibr" rid="B6">Dall 1892</xref>, <xref ref-type="bibr" rid="B17">Kisch 1959</xref>, <xref ref-type="bibr" rid="B18">Leal 1991</xref>, <xref ref-type="bibr" rid="B12">Gomes and Absalão 1996</xref>, <xref ref-type="bibr" rid="B34">Rios 2009</xref>), Rio de Janeiro (present study).</p></tp:treatment-sec><tp:treatment-sec><!--Section generated to contain objects referenced in tp:taxon-treatment.--><fig id="F1" position="float" orientation="portrait"><label>Figure 1.</label><caption><p>Photos of <italic><tp:taxon-name><tp:taxon-name-part taxon-name-part-type="genus">Caecum</tp:taxon-name-part> <tp:taxon-name-part taxon-name-part-type="species">floridanum</tp:taxon-name-part></tp:taxon-name></italic>, teleoconch IV (neotype, <named-content xmlns:xlink="http://www.w3.org/1999/xlink" content-type="dwc:institutional_code" xlink:type="simple">ANSP</named-content> 407671): <bold>A–B</bold> lateral view <bold>C</bold> Apical region showing mucro <bold>D</bold> Detail of longitudinal lines and axial interspaces/ribs <bold>E</bold> Anterior region view <bold>F</bold> Operculum (outer surface view) <bold>G</bold> Operculum (internal surface view). Scale bars: 500 μm (<bold>A–B</bold>), 200 μm (<bold>C, E</bold>), 100 μm (<bold>D, F–G</bold>).</p></caption><graphic xmlns:xlink="http://www.w3.org/1999/xlink" xlink:href="zookeys-585-017-g001.jpg" position="float" orientation="portrait" xlink:type="simple" id="oo_86817.jpg"/></fig><fig id="F2" position="float" orientation="portrait"><label>Figure 2.</label><caption><p>Scanning electron micrographs of <tp:taxon-name><tp:taxon-name-part taxon-name-part-type="genus">Caecum</tp:taxon-name-part> <tp:taxon-name-part taxon-name-part-type="species">floridanum</tp:taxon-name-part></tp:taxon-name> shells at different growth stages: <bold>A–B</bold> Protoconch and teleoconch I (<xref ref-type="bibr" rid="B3">Bandel 1996</xref>: pl. 7, fig. 8, 0.3 mm, fig. 7, 0.7 mm, respectively) <bold>C</bold> Teleoconch II to IV (<abbrev xmlns:xlink="http://www.w3.org/1999/xlink" content-type="institution" xlink:title="Instituto de Biologia, Universidade Federal do Rio de Janeiro, Rio de Janeiro, Brazil" xlink:type="simple">IBUFRJ</abbrev> 12687) <bold>D</bold> Teleoconch II to IV (<abbrev xmlns:xlink="http://www.w3.org/1999/xlink" content-type="institution" xlink:title="Instituto de Biologia, Universidade Federal do Rio de Janeiro, Rio de Janeiro, Brazil" xlink:type="simple">IBUFRJ</abbrev> 12689) <bold>E</bold> Teleoconch II to IV (<abbrev xmlns:xlink="http://www.w3.org/1999/xlink" content-type="institution" xlink:title="Museu Oceanográfico Prof. Eliezer de Carvalho Rios, Fundação Universidade Federal do Rio Grande, Rio Grande, Rio Grande do Sul, Brazil" xlink:type="simple">MORG</abbrev> 41.867) <bold>F</bold> Truncation region between teleoconch II and III <bold>G</bold> Truncation region between teleoconch II and III. Scale bars: 500 μm (<bold>C–E</bold>), 100 μm (<bold>F</bold>), 50 μm (<bold>G</bold>).</p></caption><graphic xmlns:xlink="http://www.w3.org/1999/xlink" xlink:href="zookeys-585-017-g002.jpg" position="float" orientation="portrait" xlink:type="simple" id="oo_86818.jpg"/></fig><fig id="F3" position="float" orientation="portrait"><label>Figure 3.</label><caption><p>Scanning electron micrographs of <italic><tp:taxon-name><tp:taxon-name-part taxon-name-part-type="genus">Caecum</tp:taxon-name-part> <tp:taxon-name-part taxon-name-part-type="species">floridanum</tp:taxon-name-part></tp:taxon-name></italic> shells at different growth stages and operculum: <bold>A</bold> Teleoconch II to III (<abbrev xmlns:xlink="http://www.w3.org/1999/xlink" content-type="institution" xlink:title="Museu Oceanográfico Prof. Eliezer de Carvalho Rios, Fundação Universidade Federal do Rio Grande, Rio Grande, Rio Grande do Sul, Brazil" xlink:type="simple">MORG</abbrev> 41.867) <bold>B</bold> Truncation region between teleoconch II and III (<bold>A</bold>) <bold>C</bold> Teleoconch II to III (<abbrev xmlns:xlink="http://www.w3.org/1999/xlink" content-type="institution" xlink:title="Instituto de Biologia, Universidade Federal do Rio de Janeiro, Rio de Janeiro, Brazil" xlink:type="simple">IBUFRJ</abbrev> 18376) <bold>D–F</bold> Teleoconch IV (<bold>E–F</bold> Arrows pointing to last three to four axial ribs at anterior end) (<bold>D–F</bold> <abbrev xmlns:xlink="http://www.w3.org/1999/xlink" content-type="institution" xlink:title="Instituto de Biologia, Universidade Federal do Rio de Janeiro, Rio de Janeiro, Brazil" xlink:type="simple">IBUFRJ</abbrev> 18376) <bold>G</bold> Operculum, outer surface (<abbrev xmlns:xlink="http://www.w3.org/1999/xlink" content-type="institution" xlink:title="Instituto de Biologia, Universidade Federal do Rio de Janeiro, Rio de Janeiro, Brazil" xlink:type="simple">IBUFRJ</abbrev> 7408) <bold>H</bold> Operculum, inner surface (<abbrev xmlns:xlink="http://www.w3.org/1999/xlink" content-type="institution" xlink:title="Instituto de Biologia, Universidade Federal do Rio de Janeiro, Rio de Janeiro, Brazil" xlink:type="simple">IBUFRJ</abbrev> 7408). Scale bars: 500 µm (<bold>A, C, E–H</bold>), 100 µm (<bold>B, I</bold>), 200 µm (<bold>D</bold>).</p></caption><graphic xmlns:xlink="http://www.w3.org/1999/xlink" xlink:href="zookeys-585-017-g003.jpg" position="float" orientation="portrait" xlink:type="simple" id="oo_86819.jpg"/></fig><fig id="F4" position="float" orientation="portrait"><label>Figure 4.</label><caption><p>Hypothesis in the reconstruction of growth stages and synonyms of <italic><tp:taxon-name><tp:taxon-name-part taxon-name-part-type="genus">Caecum</tp:taxon-name-part> <tp:taxon-name-part taxon-name-part-type="species">floridanum</tp:taxon-name-part></tp:taxon-name></italic>: <bold>A</bold> Protoconch to teleoconch IV <bold>B</bold> Sculpture of teleoconch I <bold>C</bold> Sculpture of teleoconch II to IV <bold>D</bold> <italic><tp:taxon-name><tp:taxon-name-part taxon-name-part-type="genus">Caecum</tp:taxon-name-part> <tp:taxon-name-part taxon-name-part-type="species">irregular</tp:taxon-name-part></tp:taxon-name></italic>, teleoconch IV (syntype – <named-content xmlns:xlink="http://www.w3.org/1999/xlink" content-type="dwc:institutional_code" xlink:type="simple">MNHN</named-content> 25729) <bold>E</bold> <italic><tp:taxon-name><tp:taxon-name-part taxon-name-part-type="genus">Caecum</tp:taxon-name-part> <tp:taxon-name-part taxon-name-part-type="species">phronimum</tp:taxon-name-part></tp:taxon-name></italic> at different growth stages, teleoconch II to III (syntype – <named-content xmlns:xlink="http://www.w3.org/1999/xlink" content-type="dwc:institutional_code" xlink:type="simple">MNHN</named-content> 25728) <bold>F</bold> <italic><tp:taxon-name><tp:taxon-name-part taxon-name-part-type="genus">Caecum</tp:taxon-name-part> <tp:taxon-name-part taxon-name-part-type="species">compactum</tp:taxon-name-part></tp:taxon-name></italic>, teleoconch IV (<abbrev xmlns:xlink="http://www.w3.org/1999/xlink" xlink:title="U.S. National Museum of Natural History" xlink:type="simple">USNM</abbrev> 83590) <bold>G–H</bold> <italic><tp:taxon-name><tp:taxon-name-part taxon-name-part-type="genus">Caecum</tp:taxon-name-part> <tp:taxon-name-part taxon-name-part-type="species">puntagordanum</tp:taxon-name-part></tp:taxon-name></italic> (holotype – <abbrev xmlns:xlink="http://www.w3.org/1999/xlink" content-type="institution" xlink:title="Paleontological Research Institution, New York, USA" xlink:type="simple">PRI</abbrev> 26107 and paratype – <abbrev xmlns:xlink="http://www.w3.org/1999/xlink" content-type="institution" xlink:title="Paleontological Research Institution, New York, USA" xlink:type="simple">PRI</abbrev> 26108, respectively), teleoconch IV. Measures and scale bars: <bold>A</bold> protoconch and first half of teleoconch I (<xref ref-type="bibr" rid="B3">Bandel 1996</xref>: pl. 7, fig. 7, 0.7 mm), second half of teleoconch II to III (200 µm), teleoconch IV (500 µm), 100 µm (<bold>B–C</bold>), 500 µm (<bold>D–E</bold>), 1 mm (<bold>F–H</bold>)</p></caption><graphic xmlns:xlink="http://www.w3.org/1999/xlink" xlink:href="zookeys-585-017-g004.jpg" position="float" orientation="portrait" xlink:type="simple" id="oo_86820.jpg"/></fig></tp:treatment-sec><ref-list><ref id="B3"><mixed-citation xmlns:xlink="http://www.w3.org/1999/xlink" xlink:type="simple">
          <person-group><name name-style="western"><surname>Bandel</surname><given-names>K</given-names></name></person-group> (<year>1996</year>) <article-title>Phylogeny of the <tp:taxon-name><tp:taxon-name-part taxon-name-part-type="family">Caecidae</tp:taxon-name-part></tp:taxon-name> (<tp:taxon-name><tp:taxon-name-part taxon-name-part-type="subclass">Caenogastropoda</tp:taxon-name-part></tp:taxon-name>).</article-title> <source>Mitteilungen aus dem Geologisch-Palaeontologischen Institut der Universitaet Hamburg</source> <volume>79</volume>: <fpage>53</fpage>–<lpage>115</lpage>.</mixed-citation></ref><ref id="B37"><mixed-citation xmlns:xlink="http://www.w3.org/1999/xlink" xlink:type="simple">
          <person-group><name name-style="western"><surname>Stimpson</surname><given-names>W</given-names></name></person-group> (<year>1851</year>) <article-title>Monograph of the genus <italic><tp:taxon-name><tp:taxon-name-part taxon-name-part-type="genus">Caecum</tp:taxon-name-part></tp:taxon-name></italic> in the United States.</article-title> <source>Proceedings of the Boston Society of Natural History</source> <volume>4</volume>: <fpage>112</fpage>–<lpage>113</lpage>.</mixed-citation></ref><ref id="B11"><mixed-citation xmlns:xlink="http://www.w3.org/1999/xlink" xlink:type="simple">
          <person-group><name name-style="western"><surname>Folin</surname><given-names>L</given-names></name></person-group> (<year>1867</year>) <article-title>Descriptions d’espèces nouvelles de <tp:taxon-name><tp:taxon-name-part taxon-name-part-type="family">Caecidae</tp:taxon-name-part></tp:taxon-name>.</article-title> <source>Journal de Conchyliologie</source> <volume>15</volume>: <fpage>44</fpage>–<lpage>58</lpage>.</mixed-citation></ref><ref id="B6"><mixed-citation xmlns:xlink="http://www.w3.org/1999/xlink" xlink:type="simple">
          <person-group><name name-style="western"><surname>Dall</surname><given-names>WH</given-names></name></person-group> (<year>1892</year>) <article-title>Contributions to the Tertiary fauna of Florida, with especial reference to the Miocene silex-beds of Tampa and the Pliocene beds of the Caloosahatchie River. Part II. Streptodont and other gastropods, concluded.</article-title> <source>Transactions of the Wagner Free Institute of Science of Philadelphia</source> <volume>3</volume>: <fpage>201</fpage>–<lpage>473</lpage>.</mixed-citation></ref><ref id="B1"><mixed-citation xmlns:xlink="http://www.w3.org/1999/xlink" xlink:type="simple">
          <person-group><name name-style="western"><surname>Abbott</surname><given-names>RT</given-names></name></person-group> (<year>1974</year>) <source>American Seashells.</source> <publisher-name>Van Nostrand Reinhold</publisher-name>, <publisher-loc>New York</publisher-loc>, <size units="page">663 pp</size>.</mixed-citation></ref><ref id="B31"><mixed-citation xmlns:xlink="http://www.w3.org/1999/xlink" xlink:type="simple">
          <person-group><name name-style="western"><surname>Rios</surname><given-names>EC</given-names></name></person-group> (<year>1975</year>) <source>Brazilian Marine Mollusks Iconography.</source> <publisher-name>Fundação Universidade do Rio Grande</publisher-name>, <publisher-loc>Rio Grande, Rio Grande do Sul</publisher-loc>, <size units="page">368 pp</size>.</mixed-citation></ref><ref id="B32"><mixed-citation xmlns:xlink="http://www.w3.org/1999/xlink" xlink:type="simple">
          <person-group><name name-style="western"><surname>Rios</surname><given-names>EC</given-names></name></person-group> (<year>1985</year>) <source>Seashells of Brazil.</source> <publisher-name>Fundação Universidade do Rio Grande</publisher-name>, <publisher-loc>Rio Grande, Rio Grande do Sul</publisher-loc>, <size units="page">328 pp</size>.</mixed-citation></ref><ref id="B33"><mixed-citation xmlns:xlink="http://www.w3.org/1999/xlink" xlink:type="simple">
          <person-group><name name-style="western"><surname>Rios</surname><given-names>EC</given-names></name></person-group> (<year>1994</year>) <source>Seashells of Brazil (2 edition).</source> <publisher-name>Fundação Universidade do Rio Grande</publisher-name>, <publisher-loc>Rio Grande, Rio Grande do Sul</publisher-loc>, <size units="page">368 pp</size>.</mixed-citation></ref><ref id="B35"><mixed-citation xmlns:xlink="http://www.w3.org/1999/xlink" xlink:type="simple">
          <person-group><name name-style="western"><surname>Rosenberg</surname><given-names>G</given-names></name></person-group> (<year>2009</year>) <source>Malacolog 4.1.1: A Database of Western Atlantic Marine <tp:taxon-name><tp:taxon-name-part taxon-name-part-type="phylum">Mollusca</tp:taxon-name-part></tp:taxon-name></source>. <publisher-name>The Academy of Natural Science</publisher-name>, <publisher-loc>Philadelphia</publisher-loc>. <ext-link xlink:type="simple" ext-link-type="uri" xlink:href="http://www.malacolog.org/">http://www.malacolog.org/</ext-link></mixed-citation></ref><ref id="B8"><mixed-citation xmlns:xlink="http://www.w3.org/1999/xlink" xlink:type="simple">
          <person-group><name name-style="western"><surname>Diaz</surname><given-names>MJM</given-names></name><name name-style="western"><surname>Puyana</surname><given-names>HM</given-names></name></person-group> (<year>1994</year>) <source>Moluscos del Caribe Colombiano.</source> <publisher-name>Colciencias y Fundación Natura</publisher-name>, <publisher-loc>Santafé de Bogota</publisher-loc>, <size units="page">291 pp</size>.</mixed-citation></ref><ref id="B28"><mixed-citation xmlns:xlink="http://www.w3.org/1999/xlink" xlink:type="simple">
          <person-group><name name-style="western"><surname>Redfern</surname><given-names>C</given-names></name></person-group> (<year>2001</year>) <source>Bahamian Seashells: A Thousand Species from Abaco.</source> <publisher-name>Bahamian Seashells</publisher-name>, <publisher-loc>Boca Raton</publisher-loc>, <size units="page">280 pp</size>.</mixed-citation></ref><ref id="B2"><mixed-citation xmlns:xlink="http://www.w3.org/1999/xlink" xlink:type="simple">
          <person-group><name name-style="western"><surname>Absalão</surname><given-names>RS</given-names></name><name name-style="western"><surname>Pizzini</surname><given-names>M</given-names></name></person-group> (<year>2002</year>) <article-title>Critical analysis of subgeneric taxa of the Subfamily <tp:taxon-name><tp:taxon-name-part taxon-name-part-type="subfamily">Caecinae</tp:taxon-name-part></tp:taxon-name>.</article-title> <source>Archiv für Molluskenkunde</source> <volume>131</volume>: <fpage>167</fpage>–<lpage>183</lpage>.</mixed-citation></ref><ref id="B30"><mixed-citation xmlns:xlink="http://www.w3.org/1999/xlink" xlink:type="simple">
          <person-group><name name-style="western"><surname>Rehder</surname><given-names>HA</given-names></name></person-group> (<year>1943</year>) <article-title>New marine mollusks from the Antillean Region.</article-title> <source>Proceedings of the United States National Museum</source> <volume>93</volume>: <fpage>187</fpage>–<lpage>203</lpage>. doi: <ext-link xlink:type="simple" ext-link-type="doi" xlink:href="10.5479/si.00963801.93-3161.187">10.5479/si.00963801.93-3161.187</ext-link></mixed-citation></ref><ref id="B38"><mixed-citation xmlns:xlink="http://www.w3.org/1999/xlink" xlink:type="simple">
          <person-group><name name-style="western"><surname>Tunnell</surname><given-names>Jr JW</given-names></name><name name-style="western"><surname>Andrews</surname><given-names>J</given-names></name><name name-style="western"><surname>Barrera</surname><given-names>NC</given-names></name><name name-style="western"><surname>Moretzsohn</surname><given-names>F</given-names></name></person-group> (<year>2010</year>) <source>Encyclopedia of Texas Seashells: Identification, Ecology, Distribution and History.</source> <publisher-name>College Station, Texas A &amp; M University Press</publisher-name>, <publisher-loc>Texas</publisher-loc>, <size units="page">512 pp</size>.</mixed-citation></ref><ref id="B42"><mixed-citation xmlns:xlink="http://www.w3.org/1999/xlink" xlink:type="simple">
          <person-group><name name-style="western"><surname>Weisbord</surname><given-names>NE</given-names></name></person-group> (<year>1962</year>) <article-title>Late Cenozoic gastropods from northern Venezuela.</article-title> <source>Bulletins of American Paleontology</source> <volume>42</volume>: <fpage>1</fpage>–<lpage>672</lpage>.</mixed-citation></ref><ref id="B24"><mixed-citation xmlns:xlink="http://www.w3.org/1999/xlink" xlink:type="simple">
          <person-group><name name-style="western"><surname>Olsson</surname><given-names>AA</given-names></name><name name-style="western"><surname>Harbison</surname><given-names>A</given-names></name></person-group> (<year>1953</year>) <article-title>Pliocene <tp:taxon-name><tp:taxon-name-part taxon-name-part-type="phylum">Mollusca</tp:taxon-name-part></tp:taxon-name> of southern Florida.</article-title> <source>Monographs of the Academy of Natural Sciences of Philadelphia</source> <volume>8</volume>: <fpage>1</fpage>–<lpage>459</lpage>.</mixed-citation></ref><ref id="B12"><mixed-citation xmlns:xlink="http://www.w3.org/1999/xlink" xlink:type="simple">
          <person-group><name name-style="western"><surname>Gomes</surname><given-names>RS</given-names></name><name name-style="western"><surname>Absalão</surname><given-names>RS</given-names></name></person-group> (<year>1996</year>) <article-title>Lista comentada e ilustrada dos <tp:taxon-name><tp:taxon-name-part taxon-name-part-type="family">Caecidae</tp:taxon-name-part></tp:taxon-name> (<tp:taxon-name><tp:taxon-name-part taxon-name-part-type="phylum">Mollusca</tp:taxon-name-part></tp:taxon-name>, <tp:taxon-name><tp:taxon-name-part taxon-name-part-type="subclass">Prosobranchia</tp:taxon-name-part></tp:taxon-name>, <tp:taxon-name><tp:taxon-name-part taxon-name-part-type="order">Mesogastropoda</tp:taxon-name-part></tp:taxon-name>) da Operação Oceanográfica GEOMAR XII.</article-title> <source>Revista Brasileira de Zoologia</source> <volume>13</volume>: <fpage>513</fpage>–<lpage>531</lpage>. doi: <ext-link xlink:type="simple" ext-link-type="doi" xlink:href="10.1590/S0101-81751996000200019">10.1590/S0101-81751996000200019</ext-link></mixed-citation></ref><ref id="B40"><mixed-citation xmlns:xlink="http://www.w3.org/1999/xlink" xlink:type="simple">
          <person-group><name name-style="western"><surname>Vokes</surname><given-names>HE</given-names></name><name name-style="western"><surname>Vokes</surname><given-names>EH</given-names></name></person-group> (<year>1983</year>) <source>Distribution of Shallow-Water Marine <tp:taxon-name><tp:taxon-name-part taxon-name-part-type="phylum">Mollusca</tp:taxon-name-part></tp:taxon-name>, Yucatan Peninsula, Mexico.</source> <publisher-name>Tulane</publisher-name>, <publisher-loc>New Orleans</publisher-loc>, <size units="page">183 pp</size>.</mixed-citation></ref><ref id="B20"><mixed-citation xmlns:xlink="http://www.w3.org/1999/xlink" xlink:type="simple">
          <person-group><name name-style="western"><surname>Lightfoot</surname><given-names>J</given-names></name></person-group> (<year>1992</year>) <article-title><tp:taxon-name><tp:taxon-name-part taxon-name-part-type="family">Caecidae</tp:taxon-name-part></tp:taxon-name> of the Western Atlantic.</article-title> <source>Of Sea and Shore</source> <volume>14</volume>: <fpage>171</fpage>–<lpage>185</lpage>.</mixed-citation></ref><ref id="B17"><mixed-citation xmlns:xlink="http://www.w3.org/1999/xlink" xlink:type="simple">
          <person-group><name name-style="western"><surname>Kisch</surname><given-names>BS</given-names></name></person-group> (<year>1959</year>) <article-title>La collection de <tp:taxon-name><tp:taxon-name-part taxon-name-part-type="family">Caecidae</tp:taxon-name-part></tp:taxon-name> du Marquis De Folin au Muséum National D’Histoire Naturelle.</article-title> <source>Journal de Conchyliologie</source> <volume>99</volume>: <fpage>15</fpage>–<lpage>42</lpage>.</mixed-citation></ref><ref id="B10"><mixed-citation xmlns:xlink="http://www.w3.org/1999/xlink" xlink:type="simple">
          <person-group><name name-style="western"><surname>Espinosa</surname><given-names>J</given-names></name><name name-style="western"><surname>Fernández-Garcés</surname><given-names>R</given-names></name><name name-style="western"><surname>Rolán</surname><given-names>E</given-names></name></person-group> (<year>1995</year>) <source>Reseñas Malacológicas IX: Catálogo Actualizado de los Moluscos Marinhos Actuales de Cuba.</source> <publisher-name>Sociedad Española de Malacología</publisher-name>, <publisher-loc>Madrid</publisher-loc>, <size units="page">90 pp</size>.</mixed-citation></ref><ref id="B16"><mixed-citation xmlns:xlink="http://www.w3.org/1999/xlink" xlink:type="simple">
          <person-group><name name-style="western"><surname>Jong</surname><given-names>KM</given-names></name><name name-style="western"><surname>Coomans</surname><given-names>HE</given-names></name></person-group> (<year>1988</year>) <source>Marine Gastropods from Curaçao, Aruba and Bonaire. E.J.</source> <publisher-name>Brill</publisher-name>, <publisher-loc>New York</publisher-loc>, <size units="page">261 pp</size>.</mixed-citation></ref><ref id="B36"><mixed-citation xmlns:xlink="http://www.w3.org/1999/xlink" xlink:type="simple">
          <person-group><name name-style="western"><surname>Sevilla</surname><given-names>LR</given-names></name><name name-style="western"><surname>Vargas</surname><given-names>R</given-names></name><name name-style="western"><surname>Cortés</surname><given-names>J</given-names></name></person-group> (<year>2003</year>) <article-title>Biodiversidad marina de Costa Rica: Gastrópodos (<tp:taxon-name><tp:taxon-name-part taxon-name-part-type="phylum">Mollusca</tp:taxon-name-part></tp:taxon-name>: <tp:taxon-name><tp:taxon-name-part taxon-name-part-type="class">Gastropoda</tp:taxon-name-part></tp:taxon-name>) de la costa Caribe.</article-title> <source>Revista de Biología Tropical</source> <volume>51</volume>: <fpage>305</fpage>–<lpage>399</lpage>.</mixed-citation></ref><ref id="B25"><mixed-citation xmlns:xlink="http://www.w3.org/1999/xlink" xlink:type="simple">
          <person-group><name name-style="western"><surname>Olsson</surname><given-names>AA</given-names></name><name name-style="western"><surname>McGinty</surname><given-names>TL</given-names></name></person-group> (<year>1958</year>) <article-title>Recent marine mollusks from the Caribbean coast of Panama with the description of some new genera and species.</article-title> <source>Bulletins of American Paleontology</source> <volume>39</volume>: <fpage>1</fpage>–<lpage>58</lpage>.</mixed-citation></ref><ref id="B34"><mixed-citation xmlns:xlink="http://www.w3.org/1999/xlink" xlink:type="simple">
          <person-group><name name-style="western"><surname>Rios</surname><given-names>EC</given-names></name></person-group> (<year>2009</year>) <source>Compendium of Brazilian Sea Shells.</source> <publisher-name>Evangraf</publisher-name>, <publisher-loc>Rio Grande, Rio Grande do Sul</publisher-loc>, <size units="page">668 pp</size>.</mixed-citation></ref><ref id="B27"><mixed-citation xmlns:xlink="http://www.w3.org/1999/xlink" xlink:type="simple">
          <person-group><name name-style="western"><surname>Princz</surname><given-names>D</given-names></name></person-group> (<year>1977</year>) <article-title>Notas sobre alguns micromoluscos de la plataforma de Guyana.</article-title> <source>Memoria de la Sociedad de Ciencias Naturales La Salle</source> <volume>108</volume>: <fpage>283</fpage>–<lpage>293</lpage>.</mixed-citation></ref><ref id="B18"><mixed-citation xmlns:xlink="http://www.w3.org/1999/xlink" xlink:type="simple">
          <person-group><name name-style="western"><surname>Leal</surname><given-names>JH</given-names></name></person-group> (<year>1991</year>) <source>Marine Prosobranch Gastropods from Oceanic Islands off Brazil.</source> <publisher-name>Universal Books services</publisher-name>, <publisher-loc>Olgstgeet</publisher-loc>, <size units="page">418 pp</size>.</mixed-citation></ref></ref-list></tp:taxon-treatment>
